# Supplementary material for: Arabidopsis 3β-Hydroxysteroid Dehydrogenases/C4-Decarboxylases Are Essential for the Pollen and Embryonic Development
Source: Int J Mol Sci. 2023 Oct 25;24(21):15565. doi: 10.3390/ijms242115565 (PMC10649741; doi:10.3390/ijms242115565)
Supplement: Supplementary file 1 [file ijms-24-15565-s001.zip]

Archive with 1 entries (1 files):
- ijms-2668693-supplementary.pdf
